# Supplementary material for: The bacterial SOS response promotes the expression of the transposase encoded by ISCR mobile genetic elements
Source: J Bacteriol. 2026 Jun 23;208(7):e00551-25. doi: 10.1128/jb.00551-25 (PMC13393415; doi:10.1128/jb.00551-25)
Supplement: Table S3 — In silico study of ISCR2 and ISCR8 genetic environment. [file jb.00551-25-s0003.xlsx]

## Sheet: Legend
In silico study of ISCR2 and ISCR8 genetic environment

## Sheet: ISCR2 27012026
Accession	Genus	Species	Serovar	Genbank	Localization	Taxid	DS_2	DS_1	ISCR2	US_1	US_2	Isolated from	SOS box	Notes
EAA8692169.1	Salmonella	enterica		AAACVO010000062.1	WGS	28901	floR	LysR-like regulator	ISCR2 (partial)			Animal	ctgtatgtaaacacag
EAB6268968.1	Salmonella	enterica subsp. enterica	Stanley	AAAFHI010000247.1	WGS	192953	floR	DUF3363	ISCR2			Human	-
EAM4195587.1	Salmonella	enterica		AACUWG010000047.1	WGS	28901	floR	DUF3363	ISCR2	putative	resolvase	Unknown	ctgtatgtaaacacag
EAO1120252.1	Salmonella	enterica		AADACG010000025.1	WGS	28901	floR	DUF3363	ISCR2	putative	resolvase	Unknown	ctgtatgtaaacacag
EAP9271643.1	Salmonella	enterica		AADGCN010000190.1	WGS	28901	floR	DUF3363	ISCR2	putative	resolvase	Unknown	ctgtatgtaaacacag
EAY2191589.1	Salmonella	enterica subsp. enterica	Dublin	AAEHKJ010000143.1	WGS	98360		Type VI secretion protein (partial)	ISCR2			Animal	ctgtatgtaaacacag
EAZ7063000.1	Salmonella	enterica		AAEMGM010000126.1	WGS	28901		DUF3363 (partial)	ISCR2			Animal	-
EBD8900017.1	Salmonella	enterica		AAFABW010000030.1	WGS	28901	floR (partial sequence)	DUF3363	ISCR2	putative	resolvase	Human	ctgtatgtaaacacag
EBT7422933.1	Salmonella	enterica		AAGZTJ010000040.1	WGS	28901			ISCR2 (partial)	putative	HTH containing putative protein	Unknown	ctgtatgtaaacacag
EBV8181883.1	Salmonella	enterica subsp. enterica	Anatum	AAHGLH010000040.1	WGS	58712	floR	DUF3363	ISCR2	putative	resolvase	Animal	ctgtatgtaaacacag
EBZ6658931.1	Salmonella	enterica subsp. enterica	Heidelberg	AAHRWE010000044.1	WGS	611	floR	DUF3363	ISCR2	putative	resolvase	Human	ctgtatgtaaacacag
EDQ0993447.1	Salmonella	enterica subsp. enterica	Kentucky	AANPWC010000006.1	WGS	192955	pseudo gene	pseudo	ISCR2	LysR-like regulator	floR	Human	ctgtatgtaaacacag
EEB9110605.1	Salmonella	enterica subsp. enterica	Newport	AAPAED010000026.1	WGS	108619	floR	DUF3363	ISCR2	putative	HTH containing putative protein	Human	ctgtatgtaaacacag
EEK0678479.1	Salmonella	enterica subsp. enterica	Newport	AAQBDB010000047.1	WGS	108619	floR	DUF3363	ISCR2	putative	HTH containing putative protein	Animal	ctgtatgtaaacacag
EOR8094698.1	Escherichia	coli	:H29	AARCDI020000036.1	WGS	562	floR	DUF3363	ISCR2	putative	Recombinase-like	Unknown	ctgtatgtaaacacag
EES3297141.1	Escherichia	coli		AARDBG010000147.1	WGS	562	floR	DUF3363	ISCR2	putative	Recombinase-like	Unknown	ctgtatgtaaacacag
EES3246576.1	Escherichia	coli		AARDCB010000248.1	WGS	562	floR	LysR-like regulator	ISCR2 (partial)			Unknown	ctgtatgtaaacacag
EEU4203865.1	Escherichia	coli		AARHOZ010000046.1	WGS	562	floR	DUF3363	ISCR2	putative	Recombinase-like	Unknown	ctgtatgtaaacacag
EEU1540192.1	Escherichia	coli		AARIFS010000008.1	WGS	562	Com-like regulator [c]	Protein Mom [C]	ISCR2	putative (truncated)	caspase family protein	Unknown	ctgtatgtaaacacag
EEV3414083.1	Escherichia	coli		AARLSN010000106.1	WGS	562	glmM (truncated)[c]	putative	ISCR2	putative	entry exclusion protein 1	Unknown	ctgtatgtaaacacag
EEY2648144.1	Escherichia	coli		AARUIG010000069.1	WGS	562	floR	DUF3363	ISCR2	putative	Recombinase-like	Human	ctgtatgtaaacacag
EFA4171507.1	Escherichia	coli	O80:H45	AASARU010000089.1	WGS	2100514	glmM (truncated)[c]	putative	ISCR2	putative	entry exclusion protein 1	Animal	ctgtatgtaaacacag
EFC2652017.1	Escherichia	coli		AASHHO010000159.1	WGS	562	glmM (truncated)[c]	putative	ISCR2	putative	entry exclusion protein 1	Animal	ctgtatgtaaacacag
MBC0343728.1	Escherichia	coli		AASKNM020000112.1	WGS	562	Recombinase like	putative	ISCR2	putative	glmM (partial)[c]	Animal	ctgtatgtaaacacag
EFG0721007.1	Escherichia	coli	O139:H1	AASRVD010000223.1	WGS	562	glmM (truncated)[c]	putative	ISCR2	putative	Recombinase-like	Environment	ctgtatgtaaacacag
EFJ2151685.1	Escherichia	coli		AATBEK010000060.1	WGS	562	glmM (truncated)[c]	putative	ISCR2	putative	entry exclusion protein 1	Animal	ctgtatgtaaacacag
MBB7108443.1	Escherichia	coli		AATMIW020000102.1	WGS	562	floR	DUF3363	ISCR2	putative	entry exclusion protein 1	Animal	ctgtatgtaaacacag
EFN8624248.1	Escherichia	coli	O51	AATPMZ010000117.1	WGS	2079160	floR	DUF3363	ISCR2	putative	resolvase	Animal	ctgtatgtaaacacag
EFO0686915.1	Escherichia	coli		AATQCV010000196.1	WGS	562	floR	LysR-like regulator	ISCR2 (partial)			Animal	ctgtatgtaaacacag
EFO3621360.1	Escherichia	coli		AATQZI010000088.1	WGS	562	glmM (truncated)[c]	putative	ISCR2	putative	entry exclusion protein 1	Animal	ctgtatgtaaacacag
EFY3305855.1	Shigella	flexneri		AAUZRH010000001.1	WGS	623	glmM (truncated)[c]	putative	ISCR2	putative	Recombinase-like	Unknown	ctgtatgtaaacacag
EFY5974520.1	Shigella	flexneri		AAVAPT010000032.1	WGS	623	Recombinase like	putative	ISCR2	putative	glmM (truncated)[c]	Unknown	ctgtatgtaaacacag
EGJ6381434.1	Escherichia	coli		AAWLYV010000022.1	WGS	562	floR	DUF3363	ISCR2	putative	Recombinase-like	Animal	ctgtatgtaaacacag
EGO9756790.1	Escherichia	coli		AAXEVW010000079.1	WGS	562	glmM (truncated)[c]	putative	ISCR2	putative	Recombinase-like	Human	ctgtatgtaaacacag
EGT0506424.1	Serratia	marcescens		AAXUDT010000093.1	WGS	615	HTH (partial)	blaTEM-1	ISCR2	putative	glmM (truncated)[c]	Human	ctgtatgtaaacacag
EGV8103742.1	Salmonella	enterica		AAYDSS010000044.1	WGS	28901	floR	DUF3363	ISCR2	metal-dependent hydrolase [C]	IS6 transposase (partial)	Unknown	-
EGW7082774.1	Escherichia	coli		AAYGQV010000090.1	WGS	562		Putative (partial)	ISCR2	LysR-like regulator	floR	Unknown	ctgtatgtaaacacag
EGY0272981.1	Salmonella	enterica		AAYKZS010000019.1	WGS	28901	floR	DUF3363	ISCR2	putative	Recombinase-like	Unknown	ctgtatgtaaacacag
EKX9990691.1	Acinetobacter	baumannii		AAYLVN020000071.1	WGS	470	APH(6)-Id	putative	ISCR2 (partial)			Human	ctgtatgtaaacacag
EHU1778371.1	Acinetobacter	baumannii		AAYMZK020000077.1	WGS	470	APH(6)-Id	putative	ISCR2 (partial)			Human	ctgtatgtaaacacag
EIB6853980.1	Acinetobacter	baumannii		AAYNME020000012.1	WGS	470	APH(6)-Id	putative	ISCR2	ArsR-like regulator	tetR(B) [c]	Human	ctgtatgtaaacacag
EHU3087868.1	Acinetobacter	baumannii		AAYNOB020000066.1	WGS	470	APH(6)-Id	putative	ISCR2 (partial)			Unknown	ctgtatgtaaacacag
EGZ6710127.1	Escherichia	coli		AAYQJB010000088.1	WGS	562	glmM (truncated)[c]	putative	ISCR2	putative	entry exclusion protein 1	Animal	ctgtatgtaaacacag
EHC5033170.1	Escherichia	coli		AAZTKC010000038.1	WGS	562	glmM (truncated)[c]	putative	ISCR2	putative	IS6-like	Animal	ctgtatgtaaacacag
EHH9182431.1	Salmonella	enterica		AAZTKC010000038.1	WGS	28901	floR	DUF3363	ISCR2	putative	Recombinase-like	Human	ctgtatgtaaacacag
EHJ0906970.1	Escherichia	coli		AAZXFV010000059.1	WGS	562	glmM (truncated)[c]	putative	ISCR2	putative	entry exclusion protein 1	Animal	ctgtatgtaaacacag
BAJ34817.1	Photobacterium	damselae subsp. Piscicida		AB601890.1	plasmid pPDP9106b (partial sequence)	38294	floR	putative	ISCR2	ermMI		Unknown	ctgtatgtaaacacag
EHK9587306.1	Escherichia	coli		ABADND010000024.1	WGS	562	floR	DUF3363 (truncated)	ISCR2	putative	Recombinase-like	Animal	ctgtatgtaaacacag
EHM7349568.1	Salmonella	enterica subsp. enterica	Anatum	ABAJRY010000051.1	WGS	58712	floR	DUF3363 (truncated)	ISCR2 (partial)			Animal	-
EKX6424934.1	Acinetobacter	baumannii		ABAJZF020000071.1	WGS	470	APH(6)-Id	putative	ISCR2 (partial)			Human	ctgtatgtaaacacag
EHP6268347.1	Escherichia	coli		ABATVW010000243.1	WGS	562	sul2 [c]	putative [c]	ISCR2 (partial)			Animal	-
EHQ1289288.1	Escherichia	coli		ABAVQG010000058.1	WGS	562	sul2 [c]	putative [c]	ISCR2 (partial)			Animal	-
EHQ2650200.1	Salmonella	enterica		ABAWCK010000031.1	WGS	28901	Recombinase like	Tn3 TnpA	ISCR2	putative	Recombinase-like	Unknown	ctgtatgtaaacacag
EHQ4330357.1	Escherichia	coli		ABAWRD010000034.1	WGS	562	floR	DUF3363 (truncated)	ISCR2	putative	Recombinase-like	Unknown	ctgtatgtaaacacag
EHQ9469227.1	Salmonella	enterica		ABAYMJ010000027.1	WGS	28901	sul2 [c]	putative [c]	ISCR2	putative	Recombinase-like	Unknown	ctgtatgtaaacacag
EHW9089742.1	Escherichia	coli		ABBUCS010000091.1	WGS	562	floR	DUF3363 (truncated)	ISCR2 (partial)			Human	-
EHX5654003.1	Escherichia	coli		ABBUCS010000091.1	WGS	562	floR	DUF3363 (truncated)	ISCR2 (partial)			Human	-
EIA4947899.1	Escherichia	coli		ABCELY010000012.1	WGS	562	floR	DUF3363 (truncated)	ISCR2 (partial)			Unknown	-
EIE0974448.1	Escherichia	coli		ABCQQJ010000085.1	WGS	562	floR (partial sequence)	DUF3363 (truncated)	ISCR2	LysR-like regulator	floR (partial)	Animal	ctgtatgtaaacacag
EIE9183205.1	Escherichia	coli		ABCTNF010000138.1	WGS	562		putative	ISCR2	putative	Recombinase-like	Human	ctgtatgtaaacacag
EIF0336852.1	Salmonella	enterica		ABCTXI010000032.1	WGS	28901			ISCR2 (partial)	DUF3363 (truncated)	floR	Unknown	-
EIH1644545.1	Escherichia	coli		ABDAPD010000079.1	WGS	562	floR	DUF3363 (truncated)	ISCR2 (partial)			Unknown	-
EOQ7226614.1	Escherichia	coli	O157:H7	ABDEZV020000002.1	WGS	562	Recombinase like	putative	ISCR2	DUF3363	floR	Unknown	ctgtatgtaaacacag
EOQ3933600.1	Escherichia	coli	O157:H7	ABEDWI020000002.1	WGS	562	Recombinase like	putative	ISCR2	DUF3363	floR	Unknown	ctgtatgtaaacacag
EIX8709804.1	Escherichia	coli		ABFGBI010000104.1	WGS	562	floR	DUF3363 (truncated)	ISCR2	putative	Recombinase-like	Animal	ctgtatgtaaacacag
EKX9131987.1	Klebsiella	pneumoniae		ABFGZI020000114.1	WGS	573	sul2 [c]	putative [c]	ISCR2	putative	Recombinase-like	Human	ctgtatgtaaacacag
EKU2837982.1	Klebsiella	oxytoca		ABFHHP020000030.1	WGS	571	sul2 [c]	putative [c]	ISCR2	LysR-like regulator	floR	Human	ctgtatgtaaacacag
QTD60423.1	Acinetobacter	towneri		CP071767.1	plasmid pGX3-1	202956	putative	class I SAM-dependent methyltransferase (truncated)	ISCR2	putative	dfrA20	Animal	none
EKU2575288.1	Acinetobacter	baumannii		ABFKVY020000083.1	WGS	470	APH(6)-Id	putative	ISCR2 (partial)			Human	ctgtatgtaaacacag
EJB7237609.1	Escherichia	coli		ABFTQZ010000026.1	WGS	562	mefC [c]	mph_3 [C]	ISCR2	putative	Recombinase-like	Unknown	ctgtatgtaaacacag
EKU5126486.1	Acinetobacter	baumannii		ABFWQS020000020.1	WGS	470	APH(6)-Id	putative	ISCR2	ArsR-like regulator	tetR(B) [c]	Human	ctgtatgtaaacacag
EJD1584997.1	Escherichia	coli		ABFYNY010000127.1	WGS	562			ISCR2 (partial)	putative [c]	sul2 (partial) [c]	Unknown	-
EJE2200058.1	Escherichia	coli		ABGCAG010000043.1	WGS	562	floR	DUF3363 (truncated)	ISCR2	putative	Recombinase-like	Unknown	ctgtatgtaaacacag
EJE4528667.1	Salmonella	enterica		ABGCWT010000024.1	WGS	28901	floR	DUF3363 (truncated)	ISCR2	putative	Recombinase-like	Unknown	ctgtatgtaaacacag
EJF1601574.1	Escherichia	coli		ABGFKC010000078.1	WGS	562	alpha/beta hydrolase	tet(X)	ISCR2 (partial)			Environment	ctgtatgtaaacacag
EJG7384463.1	Escherichia	coli		ABGJWK010000073.1	WGS	562	floR	DUF3363 (truncated)	ISCR2 (partial)			Unknown	-
EKW3167164.1	Citrobacter	freundii		ABGKRF020000007.1	WGS	546	sul2 [c]	putative	ISCR2	putative	Recombinase-like	Human	ctgtatgtaaacacag
EJJ9671544.1	Escherichia	coli		ABGVEA010000174.1	WGS	562	sul2 [c]	putative [c]	ISCR2 (partial)			Animal	-
EJO2538897.1	Shigella	sonnei		ABHJZT010000139.1	WGS	624	floR	DUF3363 (truncated)	ISCR2	putative	Recombinase-like	Unknown	ctgtatgtaaacacag
EKG7288769.1	Escherichia	coli		ABJVSE010000076.1	WGS	562	floR	DUF3363 (truncated)	ISCR2	putative	Recombinase-like	Animal	ctgtatgtaaacacag
EKW7224161.1	Acinetobacter	baumannii		ABKGCT020000038.1	WGS	470			ISCR2	putative		Human	ctgtatgtaaacacag
EKK3968324.1	Salmonella	enterica		ABKIMT010000059.1	WGS	28901			ISCR2 (partial)	DUF3363 (truncated)	floR	Unknown	-
EKV5631068.1	Acinetobacter	baumannii		ABKRYX020000053.1	WGS	470	APH(6)-Id	putative	ISCR2 (partial)			Human	ctgtatgtaaacacag
EKV4280306.1	Acinetobacter	baumannii		ABLIOQ020000075.1	WGS	470	APH(6)-Id	putative	ISCR2 (partial)			Human	ctgtatgtaaacacag
EKS5469939.1	Escherichia	coli	:H21	ABLLJQ010000077.1	WGS	562	floR	DUF3363 (truncated)	ISCR2	putative	Recombinase-like	Environment	ctgtatgtaaacacag
EKS8860989.1	Escherichia	coli		ABLMNT010000114.1	WGS	562	floR	DUF3363 (truncated)	ISCR2 (partial)			Animal	-
EKZ6065822.1	Klebsiella	pneumoniae		ABLUZD010000089.1	WGS	573	folP	erm	ISCR2 (partial)			Human	-
ELB0101493.1	Acinetobacter	baumannii		ABLZQU010000163.1	WGS	470	APH(6)-Id	putative	ISCR2 (partial)			Human	ctgtatgtaaacacag
ELC1800507.1	Salmonella	enterica		ABMDQO010000025.1	WGS	28901	floR	DUF3363 (truncated)	ISCR2	putative	Recombinase-like	Unknown	ctgtatgtaaacacag
ELE2723959.1	Salmonella	enterica		ABMKZJ010000019.1	WGS	28901	floR	DUF3363 (truncated)	ISCR2	putative	Recombinase-like	Unknown	ctgtatgtaaacacag
ELH2192335.1	Acinetobacter	baumannii		ABMVHE010000141.1	WGS	470	tetR(B)	ArsR-like regulator	ISCR2	putative	APH(6)-Id	Human	ctgtatgtaaacacag
ELH6843114.1	Escherichia	coli		ABMWXO010000082.1	WGS	562	resolvase (truncated)	putative	ISCR2	putative [c]	sul2 [c]	Animal	ctgtatgtaaacacag
ELH9912319.1	Escherichia	coli		ABMYAV010000068.1	WGS	562			ISCR2 (partial)	DUF3363 (truncated)	floR	Unknown	ctgtatgtaaacacag
ELI6006189.1	Escherichia	coli		ABNADT010000059.1	WGS	562			ISCR2 (partial)	putative	Recombinase-like	Animal	ctgtatgtaaacacag
ELI7095309.1	Shigella	flexneri		ABNAMH010000037.1	WGS	623	Recombinase like	putative	ISCR2	putative [c]	sul2 [c]	Unknown	ctgtatgtaaacacag
ELJ5788001.1	Klebsiella	pneumoniae subsp. Pneumoniae		ABNDPC010000068.1	WGS	1125630			ISCR2 (partial)	rRNA adenine N(6)-methyltransferase		Human	ctgtataaaaacacag
ELK6011340.1	Escherichia	coli		ABNHHH010000037.1	WGS	562	floR	DUF3363 (truncated)	ISCR2	putative	Recombinase-like	Human	ctgtatgtaaacacag
ELN4120325.1	Acinetobacter	baumannii		ABNRCL010000020.1	WGS	470	APH(6)-Id	putative	ISCR2	ArsR-like regulator	tetR(B) [c]	Human	ctgtatgtaaacacag
EOL0732921.1	Escherichia	coli	O157:H7	ABOFOL020000001.1	WGS	562	Recombinase like	putative	ISCR2	DUF3363	floR	Unknown	ctgtatgtaaacacag
ELV9582748.1	Escherichia	coli		ABOUZU010000012.1	WGS	562	floR	DUF3363 (truncated)	ISCR2	caspase like protein	TIR domain-containing protein	Unknown	ctgtatgtaaacacag
EME2552725.1	Escherichia	coli		ABPXHK010000006.1	WGS	562	Recombinase like	putative	ISCR2	putative [c]	sul2 [c]	Animal	ctgtatgtaaacacag
EMF9514153.1	Escherichia	coli		ABQDLQ010000032.1	WGS	562	sul2 [c]	putative [c]	ISCR2	DUF4012 (truncated)	putative	Unknown	ctgtatgtaaacacag
EPL7427983.1	Klebsiella	pneumoniae		ABQTYE020000027.1	WGS	573	sul2 [c]	putative [c]	ISCR2	putative	Recombinase-like	Human	ctgtatgtaaacacag
EMZ6792969.1	Escherichia	coli		ABSDSC010000035.1	WGS	562	sul2 [c]	putative [c]	ISCR2	putative	Recombinase-like	Animal	ctgtatgtaaacacag
ENF5530120.1	Escherichia	coli		ABSXCN010000083.1	WGS	562	sul2 [c]	putative [c]	ISCR2	putative	entry exclusion protein 1	Human	ctgtatgtaaacacag
ENH4605557.1	Escherichia	coli		ABTDOR010000014.1	WGS	562	floR	DUF3363 (truncated)	ISCR2	putative	Recombinase-like	Animal	ctgtatgtaaacacag
ENJ4732054.1	Acinetobacter	baumannii		ABTKOC010000014.1	WGS	470	APH(6)-Id	putative	ISCR2	ArsR-like regulator	tetR(B) [c]	Human	ctgtatgtaaacacag
ENJ8226742.1	Escherichia	coli	O177:H28	ABTLUK010000116.1	WGS	562	floR	DUF3363 (truncated)	ISCR2	LysR-like regulator (partial)		Human	ctgtatgtaaacacag
ENM2361301.1	Escherichia	coli		ABTTRC010000007.1	WGS	562	Recombinase like	putative	ISCR2	putative [c]	sul2 [c]	Animal	ctgtatgtaaacacag
ENR0737169.1	Shigella	flexneri	6	ABUKCE010000202.1	WGS	623	sul2 [c]	putative [c]	ISCR2	putative	entry exclusion protein 1	Human	ctgtatgtaaacacag
ENS4765157.1	Escherichia	coli	O12:H4	ABUOWF010000006.1	WGS	562	Recombinase like	putative	ISCR2	putative [c]	sul2 [c]	Unknown	ctgtatgtaaacacag
EOA0794453.1	Acinetobacter	baumannii		ABVZHQ010000020.1	WGS	470	APH(6)-Id	putative	ISCR2	pseudo	tetR(B) [c]	Human	ctgtatgtaaacacag
EOB5472166.1	Escherichia	coli	O unidentifiable:H30	ABWEYK010000180.1	WGS	562			ISCR2 (partial)			Unknown	-
EOB6781646.1	Escherichia	coli	O17/O44/O73/O77/O106:H45	ABWFJT010000050.1	WGS	562	Recombinase like	putative	ISCR2	putative [c]	sul2 [c]	Animal	ctgtatgtaaacacag
EOC1974285.1	Escherichia	coli		ABWHPL010000070.1	WGS	562	sul2 [c]	putative [c]	ISCR2	putative	Recombinase-like	Animal	ctgtatgtaaacacag
EOC8392845.1	Salmonella	enterica subsp. enterica	Panama	ABWJXO010000031.1	WGS	29472	floR	DUF3363	ISCR2	putative	Recombinase-like	Animal	ctgtatgtaaacacag
EOE6818067.1	Klebsiella	pneumoniae		ABWQVV010000079.1	WGS	573	sul2 [c]	putative [c]	ISCR2	putative	Recombinase-like	Human	ctgtatgtaaacacag
EOG5151276.1	Salmonella	enterica subsp. enterica	Typhimurium	ABWYGE010000075.1	WGS	90371		DUF3363 (partial)	ISCR2	putative	Recombinase-like	Animal	ctgtatgtaaacacag
EOK2517890.1	Escherichia	coli		ABXSQG010000009.1	WGS	562	sul2 [c]	putative [c]	ISCR2	putative	Recombinase-like	Animal	ctgtatgtaaacacag
EON0196062.1	Escherichia	coli	O13/O129/O135:H14	ABXXIJ010000342.1	WGS	562	sul2 [c]	putative [c]	ISCR2 (partial)			Unknown	-
EON3232161.1	Escherichia	coli	O176:H12	ABXYHV010000010.1	WGS	562	Recombinase like	putative	ISCR2	putative [c]	sul2 [c]	Animal	ctgtatgtaaacacag
EOT1731752.1	Citrobacter	freundii		ABYANR010000063.1	WGS	546	sul2 [c]	putative [c]	ISCR2	putative	Recombinase-like	Human	ctgtatgtaaacacag
EOT4012655.1	Escherichia	coli		ABYBHC010000069.1	WGS	562	Recombinase like	putative	ISCR2	putative [c]	sul2 [c]	Animal	ctgtatgtaaacacag
EOT8898537.1	Escherichia	coli		ABYCWA010000083.1	WGS	562			ISCR2 (partial)	LysR-like regulator	floR	Animal	ctgtatgtaaacacag
EOU6204192.1	Escherichia	coli		ABYFKI010000070.1	WGS	562	sul2 [c]	putative [c]	ISCR2	putative	Recombinase-like	Animal	ctgtatgtaaacacag
EOY8377635.1	Escherichia	coli		ABYFZZ020000050.1	WGS	562	Recombinase like	putative	ISCR2	putative [c]	sul2 [c]	Animal	ctgtatgtaaacacag
EOV5260765.1	Salmonella	enterica subsp. enterica	Dublin	ABYILS010000019.1	WGS	98360	floR	DUF3363	ISCR2	putative	Recombinase-like	Animal	ctgtatgtaaacacag
EOV6212842.1	Acinetobacter	baumannii		ABYIUZ010000022.1	WGS	470	APH(6)-Id	putative	ISCR2	pseudo	tetR(B) [c]	Human	ctgtatgtaaacacag
EOY2479674.1	Shigella	flexneri	3a	ABYSMR010000184.1	WGS	623	sul2 [c]	putative [c]	ISCR2	putative	entry exclusion protein 1	Human	ctgtatgtaaacacag
EPD4653528.1	Acinetobacter	baumannii		ABZLEG010000090.1	WGS	470	APH(6)-Id	putative	ISCR2 (partial)			Human	ctgtatgtaaacacag
EPF1057931.1	Escherichia	coli	O13/O129/O135:H14	ABZRDQ010000041.1	WGS	562	Recombinase like	putative	ISCR2	putative [c]	sul2 [c]	Unknown	ctgtatgtaaacacag
EPF4042757.1	Escherichia	coli		ABZSDS010000111.1	WGS	562			ISCR2 (partial)	DUF3363	floR	Animal	-
EPF7522998.1	Klebsiella	pneumoniae		ABZTAC010000047.1	WGS	573	floR	DUF3363	ISCR2	putative	Recombinase-like	Human	ctgtatgtaaacacag
EPQ8831445.1	Klebsiella	pneumoniae		ACASLU010000014.1	WGS	573	Recombinase like	putative	ISCR2	putative [c]	sul2 [c]	Human	ctgtatgtaaacacag
EPT8162783.1	Vibrio	cholerae		ACBCZK010000015.1	WGS	666	nucleotidyltransferase domain [c]	putative	ISCR2	tet(59) [c]	tetR [c]	Unknown	ctgtatgtaaacacag
EPU1266425.1	Citrobacter	freundii		ACBEBW010000168.1	WGS	546			ISCR2	putative [c]	sul2 [c]	Human	ctgtatgtaaacacag
EPV1305745.1	Salmonella	enterica subsp. enterica	Agona	ACBHMV010000017.1	WGS	58095	floR	DUF3363	ISCR2	putative	Recombinase-like	Animal	ctgtatgtaaacacag
EPW3194578.1	Acinetobacter	baumannii		ACBLJH010000019.1	WGS	470	APH(6)-Id	putative	ISCR2	putative	tetR(B) [c]	Human	ctgtatgtaaacacag
EPW8341455.1	Acinetobacter	baumannii		ACBNEJ010000015.1	WGS	470	APH(6)-Id	putative	ISCR2	putative	tetR(B) [c]	Human	ctgtatgtaaacacag
EPZ2439204.1	Providencia	rettgeri		ACBUIR010000034.1	WGS	587			ISCR2	LysR-like regulator	floR	Human	ctgtatgtaaacacag
EQA7760392.1	Acinetobacter	baumannii		ACBZPP010000023.1	WGS	470	APH(6)-Id	putative	ISCR2	putative	tetR(B) [c]	Human	ctgtatgtaaacacag
EQB0627158.1	Escherichia	coli		ACCAMP010000059	WGS	562	sul2 [c]	glmM (partial) [c]	ISCR2	putative	Recombinase-like	Animal	ctgtatgtaaacacag
CAJ57803.1	Stenotrophomonas	maltophilia		AM181665.1	plasmid pMTSm1 (partial sequence)	40324		floR (partial)	ISCR2	glmM (truncated)[c]	sul2 (truncated)[c]	Unknown	ctgtatgtaaacacag
BED11011.1	Escherichia	coli		AP027866.1	plasmid p2017.20.01CC_1	562	sul2 (truncated) [c]	glmM [c]	ISCR2	putative	floR	Human	ctgtatgtaaacacag
ABO40952.1	Yersinia	ruckeri		CP000602.1	plasmid pYR	29486	DNA methylase	Putative	ISCR2	sul2[c]	putative	Unknown	ctgtatgtaaacacag
QHC43439.1	Klebsiella	pneumoniae		CP032243.1	unnamed3	573			ISCR2	putative [c]	glmM [c]	Human	-
QED66323.1	Escherichia	coli		CP042600.1	pNCYU-29-69-1	562	floR	LysR-like regulator	ISCR2	putative	glmM (truncated)[c]	Animal	ctgtatgtaaacacag
MCP0918101.1	Acinetobacter	indicus		JALHBD010000003.1	WGS	756892		hydrolase (partial)	ISCR2	class I SAM-dependent methyltransferase	putative [c]	Animal	none
QGV95404.1	Klebsiella	pneumoniae		CP044394.1	p2018N16-148-1	573	floR	LysR-like regulator	ISCR2	putative	glmM [c]	Human	ctgtatgtaaacacag
QKV16341.1	Escherichia	coli		CP054828.1	chromosome	562	glmM (truncated)[c]	putative	ISCR2	putative	Recombinase-like	Human	ctgtatgtaaacacag
UIV57834.1	Escherichia	coli		CP061265.1	pSTEC1024_1	562	Recombinase like	putative	ISCR2	DUF3363	floR	Animal	ctgtatgtaaacacag
EIY4051601.1	Escherichia	coli		ABFHUO010000066.1	WGS	562	sul2 [c]	putative [c]	ISCR2	IS91 TnpA	putative	Animal	none
UEO47056.1	Escherichia	coli		CP083532.1	plasmid	562	ANT(3'')-Ia	estX	ISCR2	putative	resolvase	Human	ctgtatgtaaacacag
WOZ95495.1	Klebsiella	pneumoniae		CP137457.1	plasmid	573	floR	LysR-like regulator	ISCR2	glmM (truncated)[c]	sul2 [c]	Human	ctgtatgtaaacacag
XJH13861.1	Escherichia	coli		CP163931.1	chromosome	562	sul2 [c]	putative [c]	ISCR2	putative	Recombinase-like	Unknown	ctgtatgtaaacacag
XQX17988.1	Proteus	terrae subsp. cibarius		CP186332.1	chromosome	626774			ISCR2 (partial)			Environment	-
HAH7459218.1	Escherichia	coli		DABCGY010000061	WGS	562			ISCR2	putative	glmM [c]	Human	ctgtatgtaaacacag
HAI3165933.1	Escherichia	coli		DABEAB010000059	WGS	562			ISCR2	putative	glmM [c]	Human	ctgtatgtaaacacag
HAI5100518.1	Escherichia	coli		DABEPQ010000008	WGS	562	glmM [c]	putative	ISCR2	putative	Recombinase-like	Human	ctgtatgtaaacacag
HAJ0536998.1	Escherichia	coli		DABGWD010000050	WGS	562	resolvase	putative	ISCR2	putative	glmM [c]	Human	ctgtatgtaaacacag
HAJ7642467.1	Escherichia	coli		DABIJH010000001	WGS	562	glmM [c]	putative	ISCR2	putative	Recombinase-like	Human	ctgtatgtaaacacag
HAJ7944839.1	Escherichia	coli		DABILT010000089	WGS	562			ISCR2 (partial)	putative	Recombinase-like	Human	ctgtatgtaaacacag
HAL0156104.1	Escherichia	coli		DABMOM010000042	WGS	562	glmM [c]	putative	ISCR2	putative	resolvase	Human	ctgtatgtaaacacag
HAN3836191.1	Escherichia	coli		DABUDN010000044	WGS	562	resolvase	putative	ISCR2	putative	glmM [c]	Animal	ctgtatgtaaacacag
HAO9583050.1	Escherichia	coli	O39:H38	DABZKM010000102	WGS	562	glmM [c]	putative	ISCR2	putative	Recombinase-like	Animal	ctgtatgtaaacacag
HAS5470317.1	Vibrio	cholerae		DACPZT010000012	WGS	666	glmM [c]	putative	ISCR2	putative	Recombinase-like	Unknown	ctgtatgtaaacacag
HAV6009649.1	Acinetobacter	baumannii		DADBJH010000014	WGS	470	APH(6)-Id	putative	ISCR2	glmM (truncated)[c]	ArsR-like	Human	ctgtatgtaaacacag
HAW0653018.1	Escherichia	coli		DADCWN010000082	WGS	562	glmM [c]	putative	ISCR2	putative	Recombinase-like	Animal	ctgtatgtaaacacag
HAX8701935.1	Escherichia	coli		DADIPX010000080	WGS	562			ISCR2	putative	glmM [c]	Human	ctgtatgtaaacacag
HBB2886002.1	Escherichia	coli		DADUPQ010000126	WGS	562	glmM [c]	putative	ISCR2	putative	Recombinase-like	Human	ctgtatgtaaacacag
HBB3926026.1	Escherichia	coli		DADUXT010000168	WGS	562	glmM [c]	putative	ISCR2	putative	Recombinase-like	Animal	ctgtatgtaaacacag
HBB7865509.1	Escherichia	coli		DADWGA010000089	WGS	562	sul2 [c]	putative [c]	ISCR2	putative	entry exclusion protein 1	Animal	ctgtatgtaaacacag
HBB8026927.1	Escherichia	coli		DADWHM010000105	WGS	562		putative [c]	ISCR2	putative	Recombinase-like	Human	ctgtatgtaaacacag
HBD0016292.1	Escherichia	coli		DAEAMO010000101	WGS	562	floR	DUF3363 (truncated)	ISCR2	putative	Recombinase-like	Animal	ctgtatgtaaacacag
HBD2051089.1	Escherichia	coli		DAEBEF010000103	WGS	562	floR	LysR-like regulator	ISCR2	6-carboxytetrahydropterin synthetase [c]	Rrf2 family transcriptional regulator	Human	ctgtatgtaaacacag
HBK0723563.1	Escherichia	coli		DAEZZD010000103	WGS	562	glmM [c]	putative	ISCR2	putative	Recombinase-like	Human	ctgtatgtaaacacag
HBM2088865.1	Salmonella	enterica subsp. enterica		DAFIGE010000092	WGS	59201	floR	LysR-like regulator	ISCR2	putative [c]	sul2 [c]	Human	ctgtatgtaaacacag
HBM4708255.1	Escherichia	coli		DAFJHQ010000010	WGS	562		putative [c]	ISCR2	putative	Recombinase-like	Unknown	ctgtatgtaaacacag
HBN7297290.1	Escherichia	coli		DAFNTV010000015	WGS	562	floR	DUF3363 (truncated)	ISCR2	putative	Recombinase-like	Animal	ctgtatgtaaacacag
HBS0035232.1	Klebsiella	pneumoniae		DAFZAL010000076	WGS	573	floR	DUF3363 (truncated)	ISCR2	putative	Recombinase-like	Human	ctgtatgtaaacacag
HBT3024291.1	Klebsiella	pneumoniae		DAGCNF010000065	WGS	573			ISCR2 (partial)			Human	ctgtatgtaaacacag
HBU8674041.1	Enterobacter	hormaechei		DAGGUF010000249	WGS	158836	sul2 [c]	putative [c]	ISCR2 (partial)			Human	-
HBZ8161494.1	Escherichia	coli		DAGUOU010000039	WGS	562	restriction endonuclease	SprT-like domain-containing protein [c]	ISCR2	cfr	floR	Animal	ctgtatgtaaacacag
HCA3224342.1	Acinetobacter	baumannii		DAGVZB010000022	WGS	470	APH(6)-Id	putative	ISCR2	ArsR-like regulator	tetR(B) [C]	Human	ctgtatgtaaacacag
HCJ0462824.1	Acinetobacter	baumannii		DAIJPN010000036	WGS	470	tetR(B)[c]	ArsR-like regulator	ISCR2	putative	APH(6)-Id	Animal	ctgtatgtaaacacag
HCJ9191666.1	Escherichia	coli		DAIUXZ010000059	WGS	562			ISCR2 (partial)	GrpB family protein	BCCT family transporter [C]	Animal	ctgtataaaaacacag
HCJ9799215.1	Escherichia	coli		DAIVDB010000046	WGS	562			ISCR2 (partial)	putative [c]	sul2 [c]	Animal	-
HCJ9799489.1	Escherichia	coli		DAIVDB010000086	WGS	562	sul2 [c]	putative [c]	ISCR2 (partial)			Animal	-
HCK1682089.1	Escherichia	coli		DAIVRI010000066	WGS	562	floR	LysR-like regulator	ISCR2	MerR-like (truncated)	IS1326	Animal	ctgtatgtaaacacag
HCK2106946.1	Escherichia	coli		DAIVVD010000051	WGS	562	Recombinase like	putative	ISCR2	putative [c]	sul2 [c]	Animal	ctgtatgtaaacacag
HCL6903916.1	Escherichia	coli		DAJALU010000080	WGS	562	floR	DUF3363 (truncated)	ISCR2 (partial)			Unknown	-
HCN5213612.1	Escherichia	coli		DAJFXW010000259	WGS	562	sul2 [c]	putative [c]	ISCR2	putative	Recombinase-like (partial)	Environment	ctgtatgtaaacacag
HCP0625252.1	Escherichia	coli		DAJKRW010000079	WGS	562	sul2 [c]	putative [c]	ISCR2	putative	entry exclusion protein 1	Human	ctgtatgtaaacacag
HCP9998356.1	Escherichia	coli		DAJNWA010000074	WGS	562		erm(42) [c]	ISCR2	peptidase-like [c]	ISPmo1	Animal	ctgtatgtaaacacag
HCQ3663072.1	Escherichia	coli		DAJPIF010000126	WGS	562			ISCR2	putative	Recombinase-like (partial)	Environment	ctgtatgtaaacacag
HCV3161083.1	Acinetobacter	baumannii		DAKHOP010000007	WGS	470	APH(6)-Id	putative	ISCR2	ArsR-like regulator	tetR(B) [c]	Animal	ctgtatgtaaacacag
HCW1621495.1	Escherichia	coli		DAKLGW010000073	WGS	562	sul2 [c]	putative [c]	ISCR2	putative	Recombinase-like	Human	ctgtatgtaaacacag
HDI6168594.1	Escherichia	coli		DAMZGO010000108	WGS	562	sul2 [c]	putative [c]	ISCR2	putative	Recombinase-like	Animal	ctgtatgtaaacacag
HDI7952386.1	Escherichia	coli		DANADC010000062	WGS	562	sul2 [c]	putative [c]	ISCR2	putative	Recombinase-like	Animal	ctgtatgtaaacacag
HDJ8779203.1	Escherichia	coli		DANEYM010000065	WGS	562	floR	DUF3363 (truncated)	ISCR2 (partial)			Human	-
HDJ8803077.1	Escherichia	coli		DANEYQ010000062	WGS	562			ISCR2	putative [c]	sul2 [c]	Human	ctgtatgtaaacacag
HDP6810541.1	Escherichia	coli		DAOCMY010000122	WGS	562	floR	LysR-like regulator	ISCR2 (partial)			Human	ctgtatgtaaacacag
HDS7795935.1	Raoultella	ornithinolytica		DAOXUT010000048	WGS	54291	floR	DUF3363 (truncated)	ISCR2	LysR-like regulator (partial)		Human	ctgtatgtaaacacag
HDV7778790.1	Escherichia	coli		DAPJCD010000002.1	WGS	562	Recombinase like	putative	ISCR2	putative [c]	sul2 [c]	Human	ctgtatgtaaacacag
HDV8043845.1	Escherichia	coli		DAPJEI010000095.1	WGS	562	sul2 [c]	putative [c]	ISCR2 (partial)			Human	-
HEB1255948.1	Escherichia	albertii		DAQCRQ010000100.1	WGS	208962	sul2 [c]	putative [c]	ISCR2	putative	Recombinase-like	Animal	ctgtatgtaaacacag
HEO1740277.1	Klebsiella	pneumoniae		DATNVI010000012.1	WGS	573	Recombinase like	putative	ISCR2	putative [c]	sul2 [c]	Environment	ctgtatgtaaacacag
HFD0705866.1	Escherichia	coli		DAXKKD010000094.1	WGS	562	sul2 [c]	putative [c]	ISCR2	putative	Recombinase-like	Human	ctgtatgtaaacacag
HFE8907270.1	Acinetobacter	baumannii		DAXSOZ010000019.1	WGS	470	APH(6)-Id	putative	ISCR2	AsrR-like regulator (truncated)	tetR(B) [c]	Human	ctgtatgtaaacacag
HFF4505686.1	Acinetobacter	baumannii		DAXUSY010000026.1	WGS	470	putative [c]	putative [c]	ISCR2	putative [c]	sul2 [c]	Human	ctgtatgtaaacacag
HFG0185643.1	Escherichia	coli		DAXXDK010000131.1	WGS	562			ISCR2 (partial)			Human	ctgtatgtaaacacag
HFI7838104.1	Escherichia	coli		DAYISP010000103.1	WGS	562			ISCR2 (partial)			Human	-
HFV6851815.1	Escherichia	coli		DBAHAZ010000394.1	WGS	562	sul2 [c]	putative [c]	ISCR2			Animal	-
HFZ2053805.1	Escherichia	coli		DBASWI010000040.1	WGS	562	floR	DUF3363	ISCR2	putative	Recombinase-like	Human	ctgtatgtaaacacag
HGF0145889.1	Citrobacter	freundii		DBBTEG010000061.1	WGS	546	sul2 [c]	putative [c]	ISCR2	putative	Recombinase-like	Environment	ctgtatgtaaacacag
HGT5404870.1	Escherichia	coli		DBFFTK010000088.1	WGS	562		putative [c]	ISCR2	putative	Recombinase-like	Animal	ctgtatgtaaacacag
HGU6367728.1	Klebsiella	pneumoniae		DBFJAC010000037.1	WGS	573		putative [c]	ISCR2	putative	Recombinase-like	Human	ctgtatgtaaacacag
HGZ0357775.1	Klebsiella	pneumoniae		DBGILN010000101.1	WGS	573	sul2 [c]	putative [c]	ISCR2	putative	Recombinase-like	Human	ctgtatgtaaacacag
HHH3927946.1	Citrobacter	freundii		DBHZVU010000082.1	WGS	546			ISCR2 (partial)	putative [c]		Human	-
HHH6740775.1	Escherichia	coli		DBIBHD010000036.1	WGS	562	sul2 [c]	putative [c]	ISCR2	putative	Recombinase-like	Unknown	ctgtatgtaaacacag
HHJ4203534.1	Aeromonas	veronii		DBIICS010000075.1	WGS	654	glutaredoxin family protein	msrB	ISCR2	guaA	putative	Environment	ctgtatgtaaacacag
HHL3039927.1	Klebsiella	pneumoniae		DBIRWV010000034.1	WGS	573			ISCR2	putative	Recombinase-like	Human	ctgtatgtaaacacag
HHN6356549.1	Escherichia	coli		DBIYVE010000050.1	WGS	562	sul2 [c]	glmM (partial) [c]	ISCR2	putative	Recombinase-like	Animal	ctgtatgtaaacacag
HHP6607937.1	Acinetobacter	baumannii		DBJFSX010000022.1	WGS	470	APH(6)-Id	putative	ISCR2	AsrR-like regulator (truncated)	tetR(B) [c]	Human	ctgtatgtaaacacag
HHP8844399.1	Acinetobacter	baumannii		DBJGQO010000023.1	WGS	470	APH(6)-Id	putative	ISCR2			Human	ctgtatgtaaacacag
HHP8902713.1	Acinetobacter	baumannii		DBJGRD010000073.1	WGS	470	APH(6)-Id	putative	ISCR2			Human	ctgtatgtaaacacag
HHQ4688482.1	Aeromonas	veronii		DBJJAA010000043.1	WGS	654	Recombinase like	putative	ISCR2	putative [c]	sul2 [c]	Human	ctgtatgtaaacacag
HHV0528245.1	Escherichia	coli		DBKAZA010000017.1	WGS	562	sul2 [c]	glmM (partial) [c]	ISCR2	putative	Recombinase-like	Human	ctgtatgtaaacacag
HHV8904863.1	Shigella	flexneri		DBKEIW010000142.1	WGS	623	floR	DUF3363	ISCR2	putative	Recombinase-like	Human	ctgtatgtaaacacag
HIA3482008.1	Escherichia	coli		DBKTRU010000018.1	WGS	562	sul2 [c]	glmM (partial) [c]	ISCR2	putative	Recombinase-like	Human	ctgtatgtaaacacag
HIB5682771.1	Klebsiella	pneumoniae		DBKXPK010000032.1	WGS	573		putative [c]	ISCR2	putative	Recombinase-like	Human	ctgtatgtaaacacag
HIE4667096.1	Escherichia	coli		DBLHCN010000090.1	WGS	562	sul2 [c]	glmM (partial) [c]	ISCR2	putative (partial)		Human	ctgtatgtaaacacag
NJT50427.1	Escherichia	coli		JAAULS010000020.1	WGS	562	floR	DUF3363	ISCR2	putative	Recombinase-like (partial)	Environment	ctgtatgtaaacacag
MBE4388316.1	Vibrio	parahaemolyticus	O1	JABCBY010000002.1	WGS	670	glmM [c]	putative	ISCR2	DUF4917 family protein	putative	Animal	ctgtatgtaaacacag
NUE12601.1	Escherichia	coli		JABUVZ010000120.1	WGS	562	floR	LysR-like regulator	ISCR2	putative	glmM (partial)[c]	Animal	ctgtatgtaaacacag
MFL7222772.1	Escherichia	coli		JADNTP010000046	WGS	562	Recombinase like	putative	ISCR2	DUF3363	floR	Human	ctgtatgtaaacacag
MBV4659094.1	Escherichia	coli		JADZYQ010000055.1	WGS	562	Recombinase like	putative	ISCR2	DUF3363 (truncated)	floR	Human	ctgtatgtaaacacag
MBJ0190933.1	Escherichia	coli		JAEJVU010000068.1	WGS	562	Recombinase like	putative	ISCR2	putative [c]	sul2 [c]	Human	ctgtatgtaaacacag
MBJ5426600.1	Salmonella	enterica subsp. enterica	Typhimurium	JAELNT010000028.1	WGS	90371	floR	LysR-like regulator	ISCR2	putative [c]	sul2 [c]	Animal	ctgtatgtaaacacag
MBJ5528685.1	Salmonella	enterica subsp. enterica	Derby	JAELOQ010000023.1	WGS	28144	floR	LysR-like regulator	ISCR2	putative [c]	sul2 [c]	Animal	ctgtatgtaaacacag
MBJ5819036.1	Salmonella	enterica subsp. enterica	Derby	JAELQX010000023.1	WGS	28144	floR	LysR-like regulator	ISCR2	putative [c]	sul2 [c]	Animal	ctgtatgtaaacacag
MBT0973796.1	Salmonella	enterica subsp. enterica	1,4,[5],12:i:-	JAHDZU010000041.1	WGS	2583588	floR	LysR-like regulator	ISCR2	putative [c]	sul2 [c]	Human	ctgtatgtaaacacag
MDD8088602.1	Escherichia	coli		JAIQLN010000096.1	WGS	562	sul2 [c]	putative [c]	ISCR2	putative	Recombinase-like	Animal	ctgtatgtaaacacag
MCA7703543.1	Escherichia	coli		JAIZMK010000075.1	WGS	562	floR	DUF3363	ISCR2	putative	Recombinase-like	Unknown	ctgtatgtaaacacag
MCJ7249178.1	Klebsiella	pneumoniae		JAJLHR010000030.1	WGS	573	sul2 [c]	putative [c]	ISCR2	putative	Recombinase-like	Human	ctgtatgtaaacacag
NVP69016.1	Escherichia	fergusonii		WYDM02000012.1	WGS	564	glmM (truncated)[c]	putative	ISCR2	TnsA endonuclease N-terminal domain [c]	tnpA	Unknown	none
MGY8249595.1	Klebsiella	pneumoniae		JAKFKE010000041.1	WGS	573	sul2 [c]	putative [c]	ISCR2	putative	Recombinase-like (partial)	Human	ctgtatgtaaacacag
MCF4887430.1	Acinetobacter	baumannii		JAKHCV010000019.1	WGS	470	APH(6)-Id	putative	ISCR2	Regulator (truncated)	tetR(B) [c]	Human	ctgtatgtaaacacag
MGU4645789.1	Escherichia	coli		JAKNMX010000048.1	WGS	562	aadA1 (fs)	estX	ISCR2	LysR-like regulator	floR	Human	ctgtatgtaaacacag
MEZ5984591.1	Hyphomonas	sp.		JAWKUR010000002	WGS	87	putative [c]	ppk2	ISCR2	AbiEi	AbiGi	Environment	none
MCK2777094.1	Escherichia	coli		JALMAM010000080.1	WGS	562	Recombinase like	putative	ISCR2	putative [c]		Human	ctgtatgtaaacacag
MCK3439852.1	Escherichia	coli		JALMJZ010000292.1	WGS	562		putative	ISCR2	putative [c]	sul2 [c]	Human	ctgtatgtaaacacag
MEB8379460.1	Escherichia	coli		JAMWTH010000041	WGS	562	Recombinase like	putative	ISCR2			Animal	ctgtatgtaaacacag
MDQ6256129.1	Klebsiella	pneumoniae		JAMXBX010000277.1	WGS	573	Recombinase like	putative	ISCR2	putative [c]	sul2 [c]	Human	ctgtatgtaaacacag
MCQ7000091.1	Salmonella	enterica		JANHQL010000041.1	WGS	28901	floR	LysR-like regulator	ISCR2	putative [c]	sul2 [c]	Human	ctgtatgtaaacacag
MCQ7221767.1	Salmonella	enterica		JANHRW010000046.1	WGS	28901	sul2 [c]	putative [c]	ISCR2	LysR-like regulator	floR	Animal	ctgtatgtaaacacag
MCQ7226436.1	Salmonella	enterica		JANHRX010000046.1	WGS	28901	floR	LysR-like regulator	ISCR2	putative [c]	sul2 [c]	Animal	ctgtatgtaaacacag
MCQ7842007.1	Salmonella	enterica		JANHXD010000043.1	WGS	28901	sul2 [c]	putative [c]	ISCR2	LysR-like regulator	floR	Human	ctgtatgtaaacacag
MCQ7917073.1	Salmonella	enterica		JANHXU010000049.1	WGS	28901	sul2 [c]	putative [c]	ISCR2	LysR-like regulator	floR	Human	ctgtatgtaaacacag
MCQ7944011.1	Salmonella	enterica		JANHXY010000043.1	WGS	28901	floR	LysR-like regulator	ISCR2	putative [c]	sul2 [c]	Human	ctgtatgtaaacacag
MCQ7948286.1	Salmonella	enterica		JANHXZ010000041.1	WGS	28901	floR	LysR-like regulator	ISCR2	putative [c]	sul2 [c]	Human	ctgtatgtaaacacag
MCQ7992080.1	Salmonella	enterica		JANHYK010000038.1	WGS	28901	floR	LysR-like regulator	ISCR2	putative [c]	sul2 [c]	Animal	ctgtatgtaaacacag
MCR2697549.1	Salmonella	enterica		JANKCQ010000043.1	WGS	28901			ISCR2 (partial)			Animal	-
MCW7023305.1	Escherichia	coli		JANWFR010000001.1	WGS	562	Recombinase like	putative	ISCR2	putative [c]	sul2 [c]	Human	-
MDH1865927.1	Ectopseudomonas	chengduensis		JAOCFL010000003.1	WGS	489632	guaB	guaA	ISCR2	guaD	MFS transporter	Environment	ctgtatgtaaacacag
MCU3671165.1	Enterobacter	hormaechei subsp. Steigerwaltii		JAOOZG010000037.1	WGS	299766	sul2 [c]	putative [c]	ISCR2	putative	Recombinase-like	Human	ctgtatgtaaacacag
MCV5207952.1	Escherichia	coli		JAOVIK010000068.1	WGS	562	Recombinase like	putative	ISCR2	DUF3363	floR	Animal	ctgtatgtaaacacag
MCV5823285.1	Escherichia	coli		JAOVLE010000075.1	WGS	562	floR	DUF3363	ISCR2	putative	Recombinase-like	Animal	ctgtatgtaaacacag
MDW0504737.1	Mannheimia	haemolytica		JARHAL010000061	WGS	75985			ISCR2 (partial)	LysR-like regulator	floR	Animal	ctgtatgtaaacacag
MDW0509974.1	Mannheimia	haemolytica		JARHBI010000066.1	WGS	75985			ISCR2 (partial)	LysR-like regulator	floR	Animal	ctgtatgtaaacacag
MDW0756142.1	Mannheimia	haemolytica		JARHEM010000059.1	WGS	75985			ISCR2 (partial)	LysR-like regulator	floR	Animal	ctgtatgtaaacacag
MDF4419802.1	Vibrio	parahaemolyticus		JARJXE010000042.1	WGS	670			ISCR2	DUF3363 (partial)		Animal	ctgtatgtaaacacag
MDF5009891.1	Vibrio	parahaemolyticus		JARKBT010000058.1	WGS	670		DUF3363 (partial)	ISCR2	LysR-like regulator (partial)		Animal	ctgtatgtaaacacag
QGV94483.1	Klebsiella	pneumoniae		CP044393.1	chromosome	573	glmM [c]	putative	ISCR2	LysR-like regulator	floR	Human	none
MDF5570578.1	Vibrio	parahaemolyticus		JARKFZ010000044.1	WGS	670			ISCR2	LysR-like regulator (partial)		Animal	ctgtatgtaaacacag
MFV4926623.1	Acinetobacter	baumannii		JARNLX020000028.1	WGS	470	sul2 [c]	glmM (partial) [c]	ISCR2	putative	APH(6)-Id	Human	ctgtatgtaaacacag
MFO4808952.1	Salmonella	enterica subsp. enterica	1,4,[5],12:i:-	JAVGEJ010000045	WGS	2583588	Recombinase like	putative	ISCR2	DUF3363	floR	Human	ctgtatgtaaacacag
MCD9457300.1	Klebsiella	pneumoniae		JAJQVN010000058.1	WGS	573	Recombinase like	blaTEM-1	ISCR2	putative	dfrA26 (truncated)	Human	none
MDZ8808860.1	Escherichia	coli		JAXQXG010000112	WGS	562		mphE	ISCR2			Animal	-
MDZ8151604.1	Escherichia	coli		JAXRBP010000147	WGS	562		IS6-like (partial)	ISCR2	LysR-like regulator	floR	Animal	ctgtatgtaaacacag
MDZ8149356.1	Escherichia	coli		JAXRBX010000206	WGS	562			ISCR2 (partial)	DUF3363	floR	Human	-
MDZ9787773.1	Escherichia	coli		JAXRII010000162	WGS	562			ISCR2	LysR-like regulator	floR	Animal	ctgtatgtaaacacag
MFX0947412.1	Escherichia	coli	-:H26	JBDISQ010000055.1	WGS	562		putative	ISCR2	DUF3363	floR	Environment	ctgtatgtaaacacag
MEV8815885.1	Klebsiella	pneumoniae		JBFCIG010000022	WGS	573	Recombinase like	putative	ISCR2	DUF3363	floR	Human	ctgtatgtaaacacag
MFK8564008.1	Escherichia	coli		JBJGUP010000021	WGS	562	APH(6)-Id	putative	ISCR2	putative [c]	sul2 [c]	Human	ctgtatgtaaacacag
MFK9161374.1	Escherichia	coli		JBJHTK010000061	WGS	562	Recombinase like	putative	ISCR2	DUF3363	floR	Human	ctgtatgtaaacacag
MFS7538447.1	Klebsiella	pneumoniae		JBJNKO010000004	WGS	573	floR	DUF3363 (fs)	ISCR2 (partial)			Human	-
MFO6437615.1	Acinetobacter	baumannii		JBKFDR010000011	WGS	470	APH(6)-Id	putative	ISCR2	putative (truncated)	tetR(B) [c]	Human	ctgtatgtaaacacag
MFU1143570.1	Escherichia	coli		JBLMFX010000067	WGS	562	Recombinase like	putative	ISCR2	putative [c]	sul2 [c]	Animal	ctgtatgtaaacacag
MFY1567118.1	Acinetobacter	baumannii		JBMHRN010000022.1	WGS	470	tetR(B)[c]	regulator (partial)	ISCR2	putative	APH(3'')-Ib	Human	ctgtatgtaaacacag
MGJ4589773.1	Klebsiella	pneumoniae		JBNHME010000087.1	WGS	573			ISCR2			Human	ctgtatgtaaacacag
MGG6227504.1	Klebsiella	pneumoniae		JBNXVV010000029.1	WGS	573	Recombinase like	putative	ISCR2	putative [c]	sul2 [c]	Environment	ctgtatgtaaacacag
MGH4250189.1	Klebsiella	pneumoniae		JBOJYN010000052.1	WGS	573	floR	DUF3363	ISCR2 (partial)			Human	-
MGH6458169.1	Klebsiella	pneumoniae		JBOKPN010000089.1	WGS	573	Recombinase like	putative	ISCR2	putative [c]	sul2 [c]	Human	ctgtatgtaaacacag
MGY9685857.1	Citrobacter	freundii	ST112	JBQHLL010000058.1	WGS	546	Recombinase like	putative	ISCR2	putative [c]	sul2 [c]	Human	ctgtatgtaaacacag
MGR0721948.1	Escherichia	coli	0153:H30	JBQRFA010000001.1	WGS	562	sul2 [c]	putative [c]	ISCR2	putative	Recombinase-like	Human	ctgtatgtaaacacag
MGR1983209.1	Salmonella	enterica		JBRBKG010000025.1	WGS	28901	floR	LysR-like regulator	ISCR2	putative [c]	sul2 [c]	Animal	ctgtatgtaaacacag
APD70836.1	Klebsiella	pneumoniae		KX029332.1	plasmid	573	rsvA	putative	ISCR2	putative	uroporhyrin-III C/tetrapyrrole [c]	Human	none
MGT4885826.1	Escherichia	coli		JBRVLZ010000031.1	WGS	562	sul2 [c]	putative [c]	ISCR2	LysR-like regulator	floR	Animal	ctgtatgtaaacacag
MGT5250620.1	Escherichia	coli		JBRVOE010000040.1	WGS	562	sul2 [c]	putative [c]	ISCR2	LysR-like regulator	floR	Animal	ctgtatgtaaacacag
MGT6404098.1	Escherichia	coli		JBRVYF010000062.1	WGS	562	sul2 [c]	putative [c]	ISCR2	LysR-like regulator	floR	Human	ctgtatgtaaacacag
MGT6674339.1	Escherichia	coli		JBRVZN010000037.1	WGS	562	floR	LysR-like regulator	ISCR2	putative [c]	sul2 [c]	Animal	ctgtatgtaaacacag
MGT6799457.1	Escherichia	coli		JBRWAI010000050.1	WGS	562	floR	LysR-like regulator	ISCR2	putative [c]	sul2 [c]	Animal	ctgtatgtaaacacag
MGT6678651.1	Escherichia	coli		JBRWBA010000035.1	WGS	562	floR	LysR-like regulator	ISCR2	putative [c]	sul2 [c]	Animal	ctgtatgtaaacacag
MGT6890094.1	Escherichia	coli		JBRWBN010000035.1	WGS	562	floR	LysR-like regulator	ISCR2	putative [c]	sul2 [c]	Animal	ctgtatgtaaacacag
MGT6842647.1	Escherichia	coli		JBRWBO010000035.1	WGS	562	floR	LysR-like regulator	ISCR2	putative [c]	sul2 [c]	Animal	ctgtatgtaaacacag
MGT7028081.1	Escherichia	coli		JBRWBQ010000035.1	WGS	562	floR	LysR-like regulator	ISCR2	putative [c]	sul2 [c]	Animal	ctgtatgtaaacacag
AFH57204.1	Acinetobacter	baumannii		JN129845.1	partial sequence	470	ArsR-like truncated	glmM (truncated)[c]	ISCR2	strB	strA	Human	ctgtatgtaaacacag	on TnAbaR4a
AFU25577.1	Stenotrophomonas	maltophilia		JX869967.1	partial sequence	40324			ISCR2	glmM (truncated)[c]	sul2 [c]	Human	-
AKN19381.1	Salmonella	enterica subsp. enterica	Corvallis	KR091911.1	plasmid pRH-1238	593905	floR	putative resistance protein	ISCR2	Putative [c]	plasmid resistance protein	Animal	ctgtatgtaaacacag
AMJ37230.1	Uncultured	bacterium		KU607764.1	Contig_3	77133	blaTEM [c]	glmM (truncated)[c]	ISCR2	putative	putative (partial) [c]	Human	ctgtatgtaaacacag	resolvase before blaTEM
AMJ37411.1	Uncultured	bacterium		KU607838.1	Contig_11	77133	putative (partial) [c]	putative	ISCR2	glmM [c]	putative	Human	ctgtatgtaaacacag
AMJ37523.1	Uncultured	bacterium		KU607838.1	Contig_6	77133	putative (partial) [c]	putative	ISCR2	glmM [c]	putative	Human	ctgtatgtaaacacag
AMJ37699.1	Uncultured	bacterium		KU607942.1	Contig_6	77133		glmM (truncated)[c]	ISCR2	putative	putative [c]	Human	ctgtatgtaaacacag
RRF73095.1	Klebsiella	quasipneumoniae		RDBB01000002.1	WGS	1463165	Recombinase like	blaTEM-1	ISCR2	putative (truncated)	thymidylate synthase (partial)	Human	none
BFI91535.1	Escherichia	coli		LC807804.1	plasmid pD233	562	putative [c]	putative	ISCR2	putative [c]	Recombinase-like	Animal	ctgtataaaaacacag
MGU3240293.1	Photobacterium	damselae subsp. Piscicida		JBRMLD010000005.1	WGS	38294	toprim domain-containing protein truncated	dfrA	ISCR2	putative [c]	tetR [c]	Animal	none
RTL31467.1	Rhodocyclaceae	bacterium		RXJY01000007.1	WGS	1898103	glmM [c]	putative	ISCR2	IS1634 [c]	DEAD/DEAH box helicase	Environment	none
TZE04492.1	Escherichia	coli		SJFZ01000047.1	WGS	562	floR	DUF3363	ISCR2	putative	resolvase	Animal	ctgtatgtaaacacag
TZD94694.1	Escherichia	coli		SJGE01000046.1	WGS	562	floR	DUF3363	ISCR2	putative	resolvase	Animal	ctgtatgtaaacacag
TZF09779.1	Escherichia	coli		SJGF01000047.1	WGS	562	floR	DUF3363	ISCR2	putative	resolvase	Animal	ctgtatgtaaacacag
TZD70236.1	Escherichia	coli		SJGI01000046.1	WGS	562	floR	DUF3363	ISCR2	putative	resolvase	Animal	ctgtatgtaaacacag
SSL80486.1	Klebsiella	pneumoniae		UFEG01000030.1	WGS	573	yhe_S [c]	betU_2 [c]	ISCR2	dfrA (truncated)	bcr_2	Unknown	ctgtataaaaacacag
TZD85386.1	Escherichia	coli		VHKW01000087.1	WGS	562	floR	DUF3363 (truncated)	ISCR2			Animal	-
MDF5198122.1	Vibrio	parahaemolyticus		JARKDE010000037.1	WGS	670		DUF3363 (partial)	ISCR2			Animal	none

## Sheet: ISCR8 06022026
Accession	Genus	Species	Serovar	Genbank	Localization	Taxid	DS_2	DS_1	ISCR8	US_1	US_2	Isolated from	SOSbox	Notes
AFJ11833.1	Comamonas	sp.		JN648091.1	pKV36	1170709	IS1071	lpdA1	ISCR8	tmr	putative	Environment	none
MES2929853.1	Pseudomonadota	bacterium		JAZKHV010000054.1	WGS	1977087		putative (truncated)	ISCR8	Cache 3/Cache 2 fusion domain protein [C]	aldehyde dehydrogenase family	Environment	ctgtgcatttgtacag
AAP88288.1	Delftia	acidovorans		AY327575.2	pMC1	80866	tnpR	tnpA	ISCR8	MFS transporter [c]	rdpA [c]	Unknown	ctgggtttccatccag
EHE1626541.1	Salmonella	enterica		AAZGKN010000026.1	WGS	28901	IS1 (truncated)	aroA (truncated)	ISCR8	dyhydrolipoyl dehydrogenase		Unknown	ctgtgcatttgtacag
BGQ17436.1	Halopseudomonas	sp.		AP040865.2	chromosome	3417171	sterol esaturase	putative [c]	ISCR8	IS1595	VRR-Nuc domain [c]	Environment	ctggatgaaatcacag
MAS67122.1	Pseudomonadota	bacterium		NZZU01000113.1	WGS	1891229	putative (truncated) [c]	putative (truncated)	ISCR8	putative	sterol desaturase	Environment	ctgtgcatttgtacag
ABM42280.1	Acidovorax	sp.		CP000539.1	chromosome	232721	putative	MgtC/SapB transporter [c]	ISCR8	O-methyltransferase domain protein	putative	Unknown	ctgtgcatttgtacag
HIE9622766.1	Klebsiella	quasipneumoniae subsp. quasipneumoniae		DBLIOV010000043.1	WGS	1667327	cryptochrome/photolyase family protein [c]	FAD-dependant oxidoreductase (truncated)	ISCR8	aroA	putative	Human	ctgtgcatttgtacag
AAB94124.1	Ectopeusdomonas	oleovorans		AF028594.1	genomic DNA	301		habA	ISCR8	habB	tnpR (partial)	Unknown	ctgtgcatttgtacag
